# Supplementary material for: Swarm learning for decentralized artificial intelligence in cancer histopathology
Source: Nat Med. 2022 Apr 25;28(6):1232–9. doi: 10.1038/s41591-022-01768-5 (PMC9205774; doi:10.1038/s41591-022-01768-5)
Supplement: Supplementary file 4 — Raw data for Extended Data Fig. 1. [file 41591_2022_1768_MOESM4_ESM.xlsx]

## Sheet: Extended_Data_Fig_1C
cat	exp_1 AUROC	exp_2 AUROC	exp_3 AUROC	AUROC mean
1	0.719358	0.727261	0.739192	0.728603
4	0.725837	0.737889	0.742369	0.735365
8	0.73304	0.731966	0.733072	0.732693
16	0.725768	0.721288	0.738299	0.728452
32	0.724807	0.716615	0.738866	0.726763
64	0.710588	0.734004	0.738015	0.727536
128	0.70801	0.710783	0.70659	0.708461

## Sheet: Extended_Data_Fig_1D
sync interval	1	4	8	16	32	64	128
1	1
4	0.42	1
8	0.52	0.62	1
16	0.99	0.38	0.45	1
32	0.84	0.35	0.41	0.85	1
64	0.92	0.47	0.58	0.93	0.95	1
128	0.03	0.01	0	0.02	0.05	0.09	1

## Sheet: Extended_Data_Fig_1E
Sync interval	Duration
1	01:17:41
4	00:18:40
8	00:09:26
16	00:03:47
32	00:02:09
64	00:00:49
128	00:00:17
