# Supplementary material for: Swarm learning for decentralized artificial intelligence in cancer histopathology
Source: Nat Med. 2022 Apr 25;28(6):1232–9. doi: 10.1038/s41591-022-01768-5 (PMC9205774; doi:10.1038/s41591-022-01768-5)
Supplement: Supplementary file 5 — Raw data for Extended Data Fig. 2. [file 41591_2022_1768_MOESM5_ESM.xlsx]

## Sheet: Extended_Data_Fig_2A-B
Pseudonym	Orig	Target	Level	Descr	TIL	Mucin	Poor	Crohn	Signet	Sum	Pseudonym2	Orig3	Target4	Level5	Descr12	TIL6	Mucin7	Poor8	Crohn9	Signet10	Sum11
Grid-001	local Epi700	BRAF	MUT	local Epi700 BRAF MUT	5	3	0	0	2	10	Grid-015	local Epi700	MSI	MSIH	local Epi700 MSI MSIH	12	0	3	0	0	15
Grid-003	local DACHS	BRAF	MUT	local DACHS BRAF MUT	7	0	2	0	0	9	Grid-017	local DACHS	MSI	MSIH	local DACHS MSI MSIH	11	0	2	0	1	14
Grid-011	local TCGA	BRAF	MUT	local TCGA BRAF MUT	6	0	4	0	0	10	Grid-025	local TCGA	MSI	MSIH	local TCGA MSI MSIH	18	1	15	0	1	35
Grid-005	Merged	BRAF	MUT	Merged BRAF MUT	13	2	9	0	1	25	Grid-019	Merged	MSI	MSIH	Merged MSI MSIH	16	0	10	0	5	31
Grid-007	swarm B-Chkpt1	BRAF	MUT	swarm B-Chkpt1 BRAF MUT	21	1	11	0	3	36	Grid-021	swarm B-Chkpt1	MSI	MSIH	swarm B-Chkpt1 MSI MSIH	16	0	10	0	5	31
Grid-009	swarm B-Chkpt2	BRAF	MUT	swarm B-Chkpt2 BRAF MUT	25	1	14	0	4	44	Grid-023	swarm B-Chkpt2	MSI	MSIH	swarm B-Chkpt2 MSI MSIH	22	0	19	0	5	46
Grid-013	swarm W-Chkpt	BRAF	MUT	swarm W-Chkpt BRAF MUT	13	0	22	0	5	40	Grid-027	swarm W-Chkpt	MSI	MSIH	swarm W-Chkpt MSI MSIH	20	0	15	0	1	36
Grid-002	local Belfast	BRAF	WT	local Belfast BRAF WT	1	0	0	0	0	1	Grid-016	local Belfast	MSI	nonMSIH	local Belfast MSI nonMSIH	5	0	0	0	0	5
Grid-004	local DACHS	BRAF	WT	local DACHS BRAF WT	1	0	0	0	0	1	Grid-018	local DACHS	MSI	nonMSIH	local DACHS MSI nonMSIH	1	0	0	0	0	1
Grid-012	local TCGA	BRAF	WT	local TCGA BRAF WT	1	0	0	0	0	1	Grid-026	local TCGA	MSI	nonMSIH	local TCGA MSI nonMSIH	1	0	0	0	0	1
Grid-006	Merged	BRAF	WT	Merged BRAF WT	8	0	0	0	0	8	Grid-020	Merged	MSI	nonMSIH	Merged MSI nonMSIH	0	0	0	0	0	0
Grid-008	swarm B-Chkpt1	BRAF	WT	swarm B-Chkpt1 BRAF WT	3	0	0	0	0	3	Grid-022	swarm B-Chkpt1	MSI	nonMSIH	swarm B-Chkpt1 MSI nonMSIH	1	0	0	0	0	1
Grid-010	swarm B-Chkpt2	BRAF	WT	swarm B-Chkpt2 BRAF WT	1	0	0	0	0	1	Grid-024	swarm B-Chkpt2	MSI	nonMSIH	swarm B-Chkpt2 MSI nonMSIH	1	0	0	0	0	1
Grid-014	swarm W-Chkpt	BRAF	WT	swarm W-Chkpt BRAF WT	1	0	0	0	0	1	Grid-028	swarm W-Chkpt	MSI	nonMSIH	swarm W-Chkpt MSI nonMSIH	1	0	0	0	0	1

## Sheet: Extended_Data_Fig_2C-D
Pseudonym	Orig	Target	Level	Descr	TIL	Mucin	Poor	Crohn	Signet	Sum	Pseudonym2	Orig3	Target4	Level5	Descr12	TIL6	Mucin7	Poor8	Crohn9	Signet10	Sum11
Grid-001	local Epi700	BRAF	MUT	local Epi700 BRAF MUT	7	0	4	0	6	17	Grid-015	local Epi700	MSI	MSIH	local Epi700 MSI MSIH	12	0	0	0	5	17
Grid-003	local DACHS	BRAF	MUT	local DACHS BRAF MUT	8	2	0	0	2	12	Grid-017	local DACHS	MSI	MSIH	local DACHS MSI MSIH	12	0	0	0	0	12
Grid-011	local TCGA	BRAF	MUT	local TCGA BRAF MUT	25	2	21	0	2	50	Grid-025	local TCGA	MSI	MSIH	local TCGA MSI MSIH	19	1	23	0	1	44
Grid-005	Merged	BRAF	MUT	Merged BRAF MUT	22	0	11	0	5	38	Grid-019	Merged	MSI	MSIH	Merged MSI MSIH	16	0	5	0	0	21
Grid-007	swarm B-Chkpt1	BRAF	MUT	swarm B-Chkpt1 BRAF MUT	15	0	2	0	5	22	Grid-021	swarm B-Chkpt1	MSI	MSIH	swarm B-Chkpt1 MSI MSIH	20	6	8	0	2	36
Grid-009	swarm B-Chkpt2	BRAF	MUT	swarm B-Chkpt2 BRAF MUT	20	3	8	0	6	37	Grid-023	swarm B-Chkpt2	MSI	MSIH	swarm B-Chkpt2 MSI MSIH	25	0	9	0	5	39
Grid-013	swarm W-Chkpt	BRAF	MUT	swarm W-Chkpt BRAF MUT	25	1	11	0	2	39	Grid-027	swarm W-Chkpt	MSI	MSIH	swarm W-Chkpt MSI MSIH	25	0	8	0	5	38
Grid-002	local Belfast	BRAF	WT	local Belfast BRAF WT	2	0	0	0	0	2	Grid-016	local Belfast	MSI	nonMSIH	local Belfast MSI nonMSIH	1	0	0	0	0	1
Grid-004	local DACHS	BRAF	WT	local DACHS BRAF WT	0	0	0	0	0	0	Grid-018	local DACHS	MSI	nonMSIH	local DACHS MSI nonMSIH	0	0	0	0	0	0
Grid-012	local TCGA	BRAF	WT	local TCGA BRAF WT	1	0	0	0	0	1	Grid-026	local TCGA	MSI	nonMSIH	local TCGA MSI nonMSIH	1	0	0	0	0	1
Grid-006	Merged	BRAF	WT	Merged BRAF WT	0	0	0	0	0	0	Grid-020	Merged	MSI	nonMSIH	Merged MSI nonMSIH	2	0	0	0	0	2
Grid-008	swarm B-Chkpt1	BRAF	WT	swarm B-Chkpt1 BRAF WT	5	0	0	0	0	5	Grid-022	swarm B-Chkpt1	MSI	nonMSIH	swarm B-Chkpt1 MSI nonMSIH	2	0	0	0	0	2
Grid-010	swarm B-Chkpt2	BRAF	WT	swarm B-Chkpt2 BRAF WT	4	0	0	0	0	4	Grid-024	swarm B-Chkpt2	MSI	nonMSIH	swarm B-Chkpt2 MSI nonMSIH	2	0	0	0	0	2
Grid-014	swarm W-Chkpt	BRAF	WT	swarm W-Chkpt BRAF WT	0	2	0	0	0	2	Grid-028	swarm W-Chkpt	MSI	nonMSIH	swarm W-Chkpt MSI nonMSIH	1	0	0	0	0	1
